# Supplementary material for: The Ubiquitin E3 Ligase PRU2 Modulates Phosphate Uptake in Arabidopsis
Source: Int J Mol Sci. 2022 Feb 18;23(4):2273. doi: 10.3390/ijms23042273 (PMC8874776; doi:10.3390/ijms23042273)
Supplement: Supplementary file 1 [file ijms-23-02273-s001.zip]

Archive with 1 entries (1 files):
- ijms-1533824-supplementary.pdf
